# Supplementary material for: Two Small Peptides from Buthus martensii Hydrolysates Exhibit Antitumor Activity Through Inhibition of TNF-α-Mediated Signal Transduction Pathways
Source: Life (Basel). 2025 Jan 15;15(1):105. doi: 10.3390/life15010105 (PMC11766664; doi:10.3390/life15010105)
Supplement: Supplementary file 1 [file life-15-00105-s001.zip]

Archive with 1 entries (1 files):
- life-3370973-supplementary.pdf
